# Supplementary material for: Urban Surface Ozone Concentration in Mainland China during 2015–2020: Spatial Clustering and Temporal Dynamics
Source: Int J Environ Res Public Health. 2023 Feb 21;20(5):3810. doi: 10.3390/ijerph20053810 (PMC10001023; doi:10.3390/ijerph20053810)
Supplement: Supplementary file 1 [file ijerph-20-03810-s001.zip]

Archive with 1 entries (1 files):
- ijerph-2146763-supplementary.pdf
